# Supplementary material for: Rift Valley fever outbreak among animal handlers in Kinyogoga Village, Nakaseke District, Central Uganda: A case study
Source: PLOS Glob Public Health. 2025 Aug 25;5(8):e0003420. doi: 10.1371/journal.pgph.0003420 (PMC12377559; doi:10.1371/journal.pgph.0003420)
Supplement: S1 Data — (XLSX) [file pgph.0003420.s001.xlsx]

## Sheet: Sheet1
Case patient	Occupation	Headache	Fever	General weakness	Loss of appetite	Cough	Abdominal pain	Joint pain	Vomiting	Dizziness	Skin rash/general rash	Diarrhea	Nose bleeding	Classification	Status
1	Animal health worker	Yes	Yes	Yes	Yes	No	Yes	No	Yes	No	No	Yes	Yes	Confirmed	Dead
2	Herdsman	Yes	Yes	Yes	Yes	Yes	No	No	No	No	No	No	Yes	Suspected	Alive
3	Herdsman	Yes	Yes	No	No	No	Yes	No	No	No	No	No	No	Suspected	Alive
4	Herdsman	Yes	Yes	Yes	Yes	No	Yes	No	No	No	No	No	No	Suspected	Alive
5	Herdsman	Yes	Yes	No	No	No	No	Yes	Yes	No	Yes	No	No	Confirmed	Alive
6	Herdsman	Yes	Yes	No	No	No	No	Yes	No	No	No	No	No	Suspected	Alive
7	Herdsman	Yes	Yes	No	No	No	Yes	No	No	Yes	No	No	No	Suspected	Alive
8	Herdsman	Yes	Yes	No	No	No	Yes	No	No	Yes	No	No	No	Suspected	Alive

## Sheet: Sheet2
Characteristic	n(%)
Male	8(100)
Age (years)	25(19-28)
Occupation
Animal health worker	1(12)
Herdsmen	7(88)
Category
Suspected	6(75)
Confirmed	2(25)
Death (Case Fatality Rate%)	1 (12.5%)
